# Supplementary material for: Structure and Function of the Dental Plaque Microbiome in Eubiosis: A Systematic Review of Ethnic-Racial Influences
Source: Microorganisms. 2026 May 12;14(5):1095. doi: 10.3390/microorganisms14051095 (PMC13209762; doi:10.3390/microorganisms14051095)
Supplement: Supplementary file 1 [file microorganisms-14-01095-s001.zip]

Archive with 1 entries (1 files):
- microorganisms-4259695-supplementary.pdf
